# Supplementary material for: CircUSP1 as a novel marker promotes gastric cancer progression via stabilizing HuR to upregulate USP1 and Vimentin
Source: Oncogene. 2024 Feb 16;43(14):1033–49. doi: 10.1038/s41388-024-02968-8 (PMC10978489; doi:10.1038/s41388-024-02968-8)
Supplement: Supplementary file 2 — Supplementary tables [file 41388_2024_2968_MOESM2_ESM.xlsx]

## Sheet: Tables
Table S1 Primer sequences
H-hsa_circ_000826-F	AAGCATTACAAGATGTCACT
H-hsa_circ_000826-R	GCAGCATCAGCAGCAACATT
H-hsa_circ_001477-F	TTGGATGCCTCACCTTACT
H-hsa_circ_001477-R	GCCACACGAATCTATCACT
H-hsa_circ_000612-F	CATTTGAAGTGCTTTGCTGCT
H-hsa_circ_000612-R	TAGCCTGGAGCTGTTCAACC
H-hsa_circ_000613-F (circUSP1-F)	GTGCTTTGCTGCTAGTGGTTT
H-hsa_circ_000613-R (circUSP1-R)	AGGAGTTGGCATGTTTCTTGA
H-hsa_circ_002059-F	CCCGATAACACAAGTGCAGC
H-hsa_circ_002059-R	CCTGGACCTTCCACCTTCTC
H-β-actin-F	CTCAGGAGGAGCAATGATCT
H-β-actin-R	GACCTGTACGCCAACACAGT
H-USP1-F	CAGTAGAAAGGATTGTAGG
H-USP1-R	GAGGTGTCAATAAAGGAGT
H-U3-F	GAGCACCGAAAACCACG
H-U3-R	CTCTCACTCCCCAATACG
H-HuR-F	ATCGTCAACTACCTCCCTCA
H-HuR-R	GTGTCCTGCTACTTTATCCC
H-Vimentin-F	GGACCTCTACGAGGAGGAGAT
H-Vimentin-R	GCCAGAGACGCATTGTCAAC
Table S2 SiRNA sequences
siNC-sense	UUCUCCGAACGUGUCACGUTT
siNC-antisense	ACGUGACACGUUCGGAGAATT
circUSP1-si1-sense	GGUUUGGAGGAACUCAACCTT
circUSP1-si1-antisense	GGUUGAGUUCCUCCAAACCTT
circUSP1-si2-sense	UUGGAGGAACUCAACCCUATT
circUSP1-si2-antisense	UAGGGUUGAGUUCCUCCAATT
HuR-si1-sense	GGUUUGGGCGGAUCAUCAATT
HuR-si1-antisense	UUGAUGAUCCGCCCAAACCTT
HuR-si2-sense	GAACGAAUUUGAUCGUCAATT
HuR-si2-antisense	UUGACGAUCAAAUUCGUUCTT
USP1-si1-sense	GGACUUGAAUCUCCAGGAATT
USP1-si1-antisense	UUCCUGGAGAUUCAAGUCCTT
USP1-si2-sense	GCAGUUUACAGUCCUUAAUTT
USP1-si2-antisense	AUUAAGGACUGUAAACUGCTT
VIM-si1-sense	GCAGAAGAAUGGUACAAAUTT
VIM-si1-antisense	AUUUGUACCAUUCUUCUGCTT
VIM-si2-sense	GACCUGCUCAAUGUUAAGATT
VIM-si2-antisense	UCUUAACAUUGAGCAGGUCTT
